# Supplementary material for: Characteristics and trends in acceptance and commitment therapy research: A bibliometric analysis
Source: Front Psychol. 2022 Nov 14;13:980848. doi: 10.3389/fpsyg.2022.980848 (PMC9702511; doi:10.3389/fpsyg.2022.980848)
Supplement: Supplementary file 2 [file Table_2.xlsx]

## Sheet:  Appendix 1
Appendix 1. Statistics of co-occurrence of the top 100 keywords.
Cluster	Keywords	Counts
Cluster-1 (green)	acceptance and commitment therapy	527
Cluster-1 (green)	depression	210
Cluster-1 (green)	anxiety	165
Cluster-1 (green)	psychometric properties	106
Cluster-1 (green)	trial	77
Cluster-1 (green)	scale	47
Cluster-1 (green)	validity	45
Cluster-1 (green)	psychological inflexibility	42
Cluster-1 (green)	anxiety disorders	32
Cluster-1 (green)	exposure	30
Cluster-1 (green)	adults	27
Cluster-1 (green)	avoidance	24
Cluster-1 (green)	emotion regulation	18
Cluster-1 (green)	treatment	18
Cluster-1 (green)	reliability	17
Cluster-1 (green)	mediation	17
Cluster-1 (green)	mechanisms	17
Cluster-1 (green)	obsessive compulsive disorder	14
Cluster-1 (green)	panic disorder	13
Cluster-1 (green)	experiential avoidance	100
Cluster-1 (green)	symptoms	59
Cluster-1 (green)	values	32
Cluster-1 (green)	inventory	25
Cluster-1 (green)	predictors	21
Cluster-1 (green)	prevention	20
Cluster-1 (green)	behavior therapy	16
Cluster-1 (green)	psychotherapy	76
Cluster-1 (green)	disorders	55
Cluster-1 (green)	acdceptance	53
Cluster-1 (green)	interventions	49
Cluster-1 (green)	impact	45
Cluster-1 (green)	self help	39
Cluster-1 (green)	committed action	13
Cluster-1 (green)	individuals	13
Cluster-2 (blue)	mindfulness	183
Cluster-2 (blue)	psychological flexibility	117
Cluster-2 (blue)	quality of life	84
Cluster-2 (blue)	stress	54
Cluster-2 (blue)	children	45
Cluster-2 (blue)	distress	29
Cluster-2 (blue)	rehabilitation	18
Cluster-2 (blue)	parents	18
Cluster-2 (blue)	psychological distress	17
Cluster-2 (blue)	cancer	17
Cluster-2 (blue)	students	14
Cluster-2 (blue)	burnout	13
Cluster-2 (blue)	care	13
Cluster-2 (blue)	adolescents	29
Cluster-2 (blue)	program	29
Cluster-3 (red)	chronic pain	132
Cluster-3 (red)	model	90
Cluster-3 (red)	questionnaire	77
Cluster-3 (red)	validation	70
Cluster-3 (red)	prevalence	31
Cluster-3 (red)	values based action	29
Cluster-3 (red)	women	22
Cluster-3 (red)	life	21
Cluster-3 (red)	clinical trials	18
Cluster-3 (red)	internet	18
Cluster-3 (red)	low back pain	18
Cluster-3 (red)	disability	17
Cluster-3 (red)	severity	14
Cluster-3 (red)	satisfaction	13
Cluster-3 (red)	fibromyalgia	13
Cluster-4 (purple)	cognitive behavioral therapy	146
Cluster-4 (purple)	meta-analysis	100
Cluster-4 (purple)	efficacy	70
Cluster-4 (purple)	outcomes	47
Cluster-4 (purple)	schizophrenia	26
Cluster-4 (purple)	feasibility	22
Cluster-4 (purple)	3rd wave	19
Cluster-4 (purple)	psychosis	17
Cluster-4 (purple)	intervention	80
Cluster-4 (purple)	health	64
Cluster-4 (purple)	mental health	60
Cluster-4 (purple)	cognitive therapy	29
Cluster-4 (purple)	behaviour	29
Cluster-4 (purple)	systematic review	29
Cluster-4 (purple)	management	28
Cluster-4 (purple)	people	27
Cluster-4 (purple)	depressive symptoms	21
Cluster-4 (purple)	primary care	18
Cluster-4 (purple)	adjustment	14
Cluster-5 (light blue)	pain	19
Cluster-5 (light blue)	generalized anxiety disorder	18
Cluster-5 (light blue)	relational frame theopy	16
Cluster-5 (light blue)	drug refractory epilepsy	13
Cluster-6 (yellow)	randomized controlled trial	100
Cluster-6 (yellow)	posttraumatic stress disorder	23
Cluster-6 (yellow)	web based acceptance	21
Cluster-6 (yellow)	obesity	20
Cluster-6 (yellow)	veterans	20
Cluster-6 (yellow)	smoking cessation	17
Cluster-6 (yellow)	mhealth	16
Cluster-6 (yellow)	overweight	14
Cluster-6 (yellow)	ptsd	13
Cluster-6 (yellow)	weight loss	13
Cluster-6 (yellow)	adherence	13
Cluster-6 (yellow)	follow up	13
Cluster-6 (yellow)	srategies	29
